# Supplementary material for: (Z)-3-o-Tolyl-3-(p-tol­yloxy)acrylonitrile
Source: Acta Crystallogr Sect E Struct Rep Online. 2012 Jun 13;68(Pt 7):o2085. doi: 10.1107/S1600536812025858 (PMC3393901; doi:10.1107/S1600536812025858)
Supplement: Supplementary file 2 [file e-68-o2085-Isup2.hkl]

# 
# h,k,l, Fc-squared, Fo-squared, sigma(Fo-squared) and status flag 
# 
data_I
_shelx_title ' w20120226f in P4(1)' 
_shelx_refln_list_code          4 
_shelx_F_calc_maximum      125.79 
_exptl_crystal_F_000       528.00 
_reflns_d_resolution_high  0.8414 
 
loop_ 
 _symmetry_equiv_pos_as_xyz 
 'x, y, z' 
 '-x, -y, z+1/2' 
 '-y, x, z+1/4' 
 'y, -x, z+3/4' 
 
_cell_length_a     9.8731 
_cell_length_b     9.8731 
_cell_length_c    14.2455 
_cell_angle_alpha  90.000 
_cell_angle_beta   90.000 
_cell_angle_gamma  90.000 
 
_shelx_F_squared_multiplier     1.000 
 
loop_ 
 _refln_index_h 
 _refln_index_k 
 _refln_index_l 
 _refln_F_squared_calc 
 _refln_F_squared_meas 
 _refln_F_squared_sigma 
 _refln_observed_status 
   1   1   0      118.16      117.89      2.23 o 
  -1   2   0     9712.89     8951.67     24.60 o 
   0   2   0     2680.78     2497.49     12.17 o 
   1   2   0     1039.11     1038.46      4.06 o 
   2   2   0      143.48      131.79      3.41 o 
  -2   3   0     3781.84     3820.85     20.46 o 
  -1   3   0     2637.40     2502.98     15.67 o 
   0   3   0        0.17        0.54      1.32 o 
   1   3   0      302.13      301.23      5.36 o 
   2   3   0     1530.41     1569.63      6.32 o 
   3   3   0      744.15      804.88      7.00 o 
  -3   4   0      126.92      120.08      4.51 o 
  -2   4   0      292.96      298.91      6.57 o 
  -1   4   0      989.01     1039.07     11.65 o 
   0   4   0       58.65       61.77      2.77 o 
   1   4   0      671.67      583.54      8.46 o 
   2   4   0       22.32       21.52      1.00 o 
   3   4   0      274.96      282.96      3.23 o 
   4   4   0        6.66        8.18      1.07 o 
  -4   5   0       50.66       49.18      3.46 o 
  -3   5   0       79.40       80.51      4.08 o 
  -2   5   0     1720.24     1760.48     17.38 o 
  -1   5   0      773.98      777.70     11.23 o 
   0   5   0       42.89       43.45      2.83 o 
   1   5   0     1410.71     1291.60     13.96 o 
   2   5   0        4.39        1.54      1.33 o 
   3   5   0      108.97      106.34      2.39 o 
   4   5   0      291.01      320.88      7.24 o 
   5   5   0      108.75      118.66      2.60 o 
  -5   6   0      102.39      121.51      4.00 o 
  -4   6   0        5.86        5.18      1.89 o 
  -3   6   0       87.64       90.73      4.60 o 
  -2   6   0       22.59       24.61      2.71 o 
  -1   6   0      215.22      236.08      6.93 o 
   0   6   0      122.50      115.63      4.87 o 
   1   6   0       15.54       13.06      1.86 o 
   2   6   0       85.52       71.48      3.88 o 
   3   6   0       80.04       82.07      4.22 o 
   4   6   0       43.22       41.01      1.74 o 
   5   6   0      182.80      189.83      6.85 o 
   6   6   0       80.15       89.04      3.74 o 
  -6   7   0       70.51       73.89      4.95 o 
  -5   7   0       25.73       28.00      2.16 o 
  -4   7   0      401.99      422.11     11.19 o 
  -3   7   0      105.35      114.91      5.59 o 
  -2   7   0        3.72        1.95      1.69 o 
  -1   7   0        1.85        5.99      2.07 o 
   0   7   0        0.11        0.96      1.66 o 
   1   7   0      438.90      380.29      8.91 o 
   2   7   0       44.10       36.28      3.10 o 
   3   7   0      322.72      276.25      8.17 o 
   4   7   0        2.56       -1.03      1.61 o 
   5   7   0        8.81        4.54      1.88 o 
   6   7   0       52.22       61.12      4.46 o 
   7   7   0        4.32        5.68      2.24 o 
  -7   8   0        1.45        1.23      1.68 o 
  -6   8   0       28.07       33.58      4.52 o 
  -5   8   0        5.92        3.31      1.43 o 
  -4   8   0       48.03       48.01      4.13 o 
  -3   8   0       96.65       93.71      5.33 o 
  -2   8   0       48.84       48.14      4.08 o 
  -1   8   0       32.15       33.97      3.49 o 
   0   8   0      297.37      260.39      8.43 o 
   1   8   0      144.34      127.47      5.76 o 
   2   8   0      192.28      174.02      6.75 o 
   3   8   0       90.97      108.04      5.51 o 
   4   8   0        2.47        2.35      1.74 o 
   5   8   0       19.10       13.61      2.64 o 
   6   8   0       12.70       11.18      2.56 o 
   7   8   0        0.26        3.08      1.98 o 
   8   8   0        4.04        9.28      2.45 o 
  -7   9   0        0.47        0.70      1.36 o 
  -6   9   0        0.31        0.07      1.63 o 
  -5   9   0       23.48       26.90      3.56 o 
  -4   9   0        3.52        2.11      1.91 o 
  -3   9   0        4.22        1.73      2.00 o 
  -2   9   0       38.03       39.80      3.93 o 
  -1   9   0        0.47        0.85      1.75 o 
   0   9   0        2.90        3.86      1.73 o 
   1   9   0        3.91        1.67      1.75 o 
   2   9   0        0.06        0.17      1.66 o 
   3   9   0        5.91        3.95      1.98 o 
   4   9   0       46.00       48.10      4.07 o 
   5   9   0       47.56       45.61      4.03 o 
   6   9   0        3.92        5.04      2.02 o 
   7   9   0        6.56        5.73      2.20 o 
  -6  10   0        4.81        1.73      2.03 o 
  -5  10   0        3.30        2.42      2.27 o 
  -4  10   0        3.60        7.09      2.45 o 
  -3  10   0        1.05       -0.14      1.81 o 
  -2  10   0        0.03        2.88      2.21 o 
  -1  10   0       69.08       62.77      4.86 o 
   0  10   0       51.01       53.18      4.39 o 
   1  10   0       31.40       28.55      3.40 o 
   2  10   0       12.73        9.79      2.32 o 
   3  10   0       13.84       14.49      2.75 o 
   4  10   0        6.38        6.39      2.30 o 
   5  10   0        8.52        8.24      2.37 o 
   6  10   0        1.04        1.96      2.10 o 
  -4  11   0        1.69        0.91      2.03 o 
  -3  11   0        4.34        4.88      2.34 o 
  -2  11   0        0.79        2.25      2.00 o 
  -1  11   0        1.07        1.16      1.82 o 
   0  11   0        0.96        1.11      1.74 o 
   1  11   0        0.15       -2.63      1.99 o 
   2  11   0        0.24       -1.09      1.75 o 
   3  11   0        3.01        0.60      1.85 o 
   4  11   0        0.00       -1.94      1.88 o 
   1   1   1     1105.07     1131.72     59.48 o 
  -1   2   1     1036.30     1059.19     10.24 o 
   0   2   1     4988.15     4662.46    292.02 o 
   1   2   1     4155.21     4054.93     29.92 o 
   2   2   1     1432.43     1446.04     15.42 o 
  -2   3   1      234.47      228.63      3.64 o 
  -1   3   1     1088.70     1047.05     12.70 o 
   0   3   1     3879.79     3791.41    176.06 o 
   1   3   1     1339.96     1320.96     16.33 o 
   2   3   1      279.13      299.06      1.98 o 
   3   3   1      529.08      581.01      4.91 o 
  -3   4   1     1485.81     1655.61     11.55 o 
  -2   4   1      470.79      507.02      5.98 o 
  -1   4   1      254.15      306.42     28.91 o 
   0   4   1      489.88      443.03     13.91 o 
   1   4   1      158.79      145.21      4.92 o 
   2   4   1      103.26      114.97      4.23 o 
   3   4   1       40.40       43.93      0.97 o 
   4   4   1      301.97      296.35      3.58 o 
  -4   5   1       67.77       72.03      2.26 o 
  -3   5   1      107.34      127.20      3.59 o 
  -2   5   1      177.87      169.48      3.93 o 
  -1   5   1      609.75      693.15     22.50 o 
   0   5   1     1002.70     1039.14     45.76 o 
   1   5   1       21.79       25.78      2.85 o 
   2   5   1      164.91      159.04      8.04 o 
   3   5   1      103.65      120.79      3.11 o 
   4   5   1       93.28       92.43      1.58 o 
   5   5   1       32.31       33.56      1.03 o 
  -5   6   1      267.11      276.73      4.20 o 
  -4   6   1      159.65      165.08      4.58 o 
  -3   6   1       26.57       22.56      1.87 o 
  -2   6   1      134.74      138.54      3.91 o 
  -1   6   1      805.28      777.07      8.62 o 
   0   6   1       57.38       59.11      3.52 o 
   1   6   1        7.38        6.45      1.14 o 
   2   6   1      126.35      125.31      6.48 o 
   3   6   1       76.21       71.30      2.67 o 
   4   6   1       31.24       32.93      1.51 o 
   5   6   1       16.72       14.39      1.16 o 
   6   6   1      153.61      161.50      3.88 o 
  -6   7   1       71.63       79.02      2.57 o 
  -5   7   1       20.52       18.05      2.29 o 
  -4   7   1       70.47       81.73      4.97 o 
  -3   7   1       36.23       32.13      3.30 o 
  -2   7   1       21.21       21.85      3.07 o 
  -1   7   1        9.37       10.14      1.64 o 
   0   7   1      193.51      187.07      4.54 o 
   1   7   1        8.53        9.99      1.50 o 
   2   7   1        0.95       -1.68      1.12 o 
   3   7   1       59.60       48.06      2.63 o 
   4   7   1       39.79       39.46      2.44 o 
   5   7   1       37.49       35.84      4.67 o 
   6   7   1       64.21       70.97      5.13 o 
   7   7   1       11.81       13.56      1.90 o 
  -7   8   1        2.08        3.11      1.17 o 
  -6   8   1       31.49       33.85      1.84 o 
  -5   8   1       29.00       26.64      1.83 o 
  -4   8   1       59.30       55.53      3.15 o 
  -3   8   1       20.81       19.51      2.06 o 
  -2   8   1      202.63      205.38      5.35 o 
  -1   8   1      203.31      191.75      5.08 o 
   0   8   1       66.91       66.51      3.97 o 
   1   8   1       12.13       10.56      1.51 o 
   2   8   1      230.73      208.20      6.20 o 
   3   8   1       20.38       23.05      4.03 o 
   4   8   1      133.71      127.27      4.28 o 
   5   8   1       29.41       28.03      2.36 o 
   6   8   1        0.67       -0.43      1.18 o 
   7   8   1        7.51        9.31      1.75 o 
   8   8   1        9.90        9.79      1.85 o 
  -7   9   1        2.08        2.17      1.34 o 
  -6   9   1        1.49        2.24      1.21 o 
  -5   9   1        1.24       -0.65      1.43 o 
  -4   9   1        5.84        4.66      1.47 o 
  -3   9   1       21.96       17.23      2.12 o 
  -2   9   1       22.07       21.94      2.22 o 
  -1   9   1       35.18       31.34      4.29 o 
   0   9   1       41.48       44.07      2.78 o 
   1   9   1       45.68       45.96      2.72 o 
   2   9   1       27.15       22.82      2.26 o 
   3   9   1       44.54       42.95      2.77 o 
   4   9   1       16.10       15.89      1.89 o 
   5   9   1        2.12        0.99      1.22 o 
   6   9   1        2.31        1.75      2.32 o 
   7   9   1       24.72       28.68      4.30 o 
  -6  10   1        3.69        4.80      1.35 o 
  -5  10   1        2.62        1.03      2.63 o 
  -4  10   1        4.45        1.96      1.43 o 
  -3  10   1        5.39        3.95      1.36 o 
  -2  10   1       21.54       18.17      2.14 o 
  -1  10   1        1.20        0.74      1.34 o 
   0  10   1        0.56       -0.75      1.46 o 
   1  10   1        0.95        0.91      1.97 o 
   2  10   1        5.28        3.44      1.44 o 
   3  10   1       52.03       45.72      5.04 o 
   4  10   1       14.57       14.65      1.94 o 
   5  10   1        1.17        0.32      1.41 o 
   6  10   1        5.43        5.90      1.60 o 
  -4  11   1        0.55       -0.05      1.40 o 
  -3  11   1        8.43       11.08      1.96 o 
  -2  11   1        2.75        2.58      1.45 o 
  -1  11   1        7.68        6.49      1.64 o 
   0  11   1       14.58       14.50      2.43 o 
   1  11   1        5.70        4.33      1.48 o 
   2  11   1       14.51       15.52      2.09 o 
   3  11   1        6.02        5.11      1.50 o 
   4  11   1        0.89       -0.14      1.54 o 
   0   1   2      375.30      340.12      4.52 o 
   1   1   2      238.95      252.77      2.21 o 
  -1   2   2     6206.22     5895.06    214.76 o 
   0   2   2     1093.66     1087.12      3.62 o 
   1   2   2      173.94      154.47      1.70 o 
   2   2   2     1359.61     1403.03     19.99 o 
  -2   3   2      761.15      755.21      8.22 o 
  -1   3   2      363.64      349.72     10.93 o 
   0   3   2      439.01      423.28     21.60 o 
   1   3   2     1206.82     1205.52     17.76 o 
   2   3   2      260.08      274.38      6.42 o 
   3   3   2      294.07      310.86      3.55 o 
  -3   4   2       75.28       89.63      2.12 o 
  -2   4   2       95.97       95.54      5.84 o 
  -1   4   2       53.53       48.57      5.57 o 
   0   4   2      843.22      856.89     24.19 o 
   1   4   2      376.90      377.83      2.48 o 
   2   4   2      421.03      440.60      8.55 o 
   3   4   2      191.00      186.66      4.29 o 
   4   4   2      579.75      666.93      5.07 o 
  -4   5   2       19.48       21.57      1.32 o 
  -3   5   2       43.68       46.52      2.27 o 
  -2   5   2       73.59       91.48      2.93 o 
  -1   5   2        2.70        3.11      0.90 o 
   0   5   2      734.72      733.58     47.96 o 
   1   5   2      296.49      277.88      4.70 o 
   2   5   2       60.66       55.13      1.67 o 
   3   5   2       16.83       14.82      1.13 o 
   4   5   2       23.90       28.52      1.10 o 
   5   5   2       60.93       67.86      1.89 o 
  -5   6   2        1.41        3.91      1.37 o 
  -4   6   2        5.03        5.77      0.99 o 
  -3   6   2        3.98        4.28      1.19 o 
  -2   6   2      114.04      106.68      3.46 o 
  -1   6   2      139.92      135.13      3.75 o 
   0   6   2      131.95      125.65      3.54 o 
   1   6   2       49.32       46.77      2.89 o 
   2   6   2        6.06        6.80      1.22 o 
   3   6   2       84.39       85.46      3.99 o 
   4   6   2        7.38        6.71      1.26 o 
   5   6   2       38.56       38.82      2.41 o 
   6   6   2      236.67      270.93      6.48 o 
  -6   7   2       43.85       47.92      2.33 o 
  -5   7   2       81.40       79.80      4.73 o 
  -4   7   2      153.22      159.79      4.18 o 
  -3   7   2       42.22       38.60      2.42 o 
  -2   7   2       47.56       43.69      2.51 o 
  -1   7   2      375.05      375.02     13.52 o 
   0   7   2       14.17       12.13      1.53 o 
   1   7   2      123.80      115.70      6.17 o 
   2   7   2       89.97       81.29      3.13 o 
   3   7   2       16.02       14.69      3.22 o 
   4   7   2      100.60      107.76      5.82 o 
   5   7   2       76.56       78.84      6.10 o 
   6   7   2       41.14       41.39     10.76 o 
   7   7   2        9.57       10.34      1.44 o 
  -7   8   2       10.66        8.24      1.69 o 
  -6   8   2        4.43        2.96      1.17 o 
  -5   8   2        2.16        1.34      1.29 o 
  -4   8   2       15.92       15.83      1.98 o 
  -3   8   2       81.05       80.32      3.60 o 
  -2   8   2      232.16      238.88      5.89 o 
  -1   8   2      257.07      234.07      6.56 o 
   0   8   2        3.26        3.19      1.22 o 
   1   8   2       17.88       14.81      1.66 o 
   2   8   2       18.73       15.79      2.86 o 
   3   8   2      209.64      207.23     13.13 o 
   4   8   2       78.35       69.30      8.53 o 
   5   8   2       18.81       20.19      4.25 o 
   6   8   2       23.70       21.79      2.21 o 
   7   8   2       32.17       34.83      3.44 o 
   8   8   2        1.50        5.16      2.67 o 
  -7   9   2        1.06       -1.33      1.49 o 
  -6   9   2        0.00       -1.77      1.32 o 
  -5   9   2        0.92       -0.44      2.88 o 
  -4   9   2        1.42        1.57      1.35 o 
  -3   9   2        4.21        2.48      1.41 o 
  -2   9   2       83.60       77.69      3.65 o 
  -1   9   2       64.82       55.22      3.19 o 
   0   9   2        8.19        8.45      1.54 o 
   1   9   2       12.73       12.85      1.70 o 
   2   9   2       57.74       54.38      4.40 o 
   3   9   2       51.42       47.19      3.05 o 
   4   9   2       20.67       22.34      4.94 o 
   5   9   2        3.00        0.93      2.78 o 
   6   9   2       36.69       41.36      2.92 o 
   7   9   2        0.28        1.07      2.03 o 
  -5  10   2        1.48       -0.38      1.52 o 
  -4  10   2        3.79        3.16      1.38 o 
  -3  10   2       11.35        9.85      1.79 o 
  -2  10   2       16.83       18.40      2.18 o 
  -1  10   2       33.26       32.95      2.68 o 
   0  10   2        1.92        1.48      2.04 o 
   1  10   2        5.53        4.61      1.37 o 
   2  10   2        2.05        3.13      1.80 o 
   3  10   2       27.35       25.26      2.35 o 
   4  10   2        6.80        5.41      1.51 o 
   5  10   2        5.01        4.82      1.46 o 
  -3  11   2        3.31        3.44      1.58 o 
  -2  11   2        1.28        1.72      2.13 o 
  -1  11   2        0.95        1.89      1.45 o 
   0  11   2       10.05       11.92      1.96 o 
   1  11   2        2.07        3.03      1.40 o 
   2  11   2        1.97        3.48      1.59 o 
   3  11   2        1.08        1.73      1.45 o 
   0   1   3     3634.10     3356.78     14.71 o 
   1   1   3      813.52      770.84      7.39 o 
  -1   2   3      162.54      148.38      3.41 o 
   0   2   3     2172.76     2200.76     24.47 o 
   1   2   3      295.82      271.36      3.44 o 
   2   2   3      750.93      731.63     10.99 o 
  -2   3   3      739.40      782.52      5.25 o 
  -1   3   3      348.59      341.85     25.62 o 
   0   3   3      192.07      193.95      2.08 o 
   1   3   3      238.65      239.88      2.29 o 
   2   3   3       25.15       27.15      0.97 o 
   3   3   3      573.35      618.76     10.23 o 
  -3   4   3      273.22      298.58      3.75 o 
  -2   4   3      197.05      212.26      2.86 o 
  -1   4   3      282.34      271.52     19.70 o 
   0   4   3      941.59      971.05     69.93 o 
   1   4   3     1223.46     1239.78      9.39 o 
   2   4   3      483.06      549.73      9.89 o 
   3   4   3       37.85       44.10      1.79 o 
   4   4   3       57.30       60.43      1.81 o 
  -4   5   3       15.06       15.05      1.15 o 
  -3   5   3        8.74       11.25      1.09 o 
  -2   5   3      252.54      283.20     18.29 o 
  -1   5   3      859.32      893.52     55.29 o 
   0   5   3      140.59      154.19     13.49 o 
   1   5   3       37.27       39.08      1.94 o 
   2   5   3      228.84      251.90      5.32 o 
   3   5   3      117.44      114.24      4.89 o 
   4   5   3       55.27       59.87      1.94 o 
   5   5   3       86.55       82.10      6.29 o 
  -5   6   3      222.35      232.73      4.02 o 
  -4   6   3       83.23       81.36      2.50 o 
  -3   6   3       60.37       61.34      2.04 o 
  -2   6   3      124.68      119.05      3.68 o 
  -1   6   3      227.10      218.34     13.84 o 
   0   6   3       13.50        7.00      2.23 o 
   1   6   3       60.32       61.60      8.01 o 
   2   6   3       56.19       56.53      2.51 o 
   3   6   3       20.65       23.49      1.34 o 
   4   6   3       24.80       20.42      2.04 o 
   5   6   3        1.92        0.88      0.73 o 
   6   6   3      181.13      201.69      8.26 o 
  -6   7   3       55.36       63.00      2.16 o 
  -5   7   3        6.26        7.40      1.21 o 
  -4   7   3        4.70        3.39      0.82 o 
  -3   7   3       72.28       68.90      3.24 o 
  -2   7   3       27.40       24.39      2.08 o 
  -1   7   3       62.12       57.42      2.82 o 
   0   7   3       22.40       20.80      1.79 o 
   1   7   3       13.96       14.51      3.43 o 
   2   7   3       14.73       12.52      3.72 o 
   3   7   3        1.68        5.34      1.40 o 
   4   7   3       56.57       52.96      4.80 o 
   5   7   3       22.96       21.04      2.37 o 
   6   7   3       41.24       35.39      2.48 o 
   7   7   3       39.71       44.52      3.10 o 
  -7   8   3       15.97       19.84      2.32 o 
  -6   8   3        8.79       10.39      1.74 o 
  -5   8   3        4.33        3.72      1.65 o 
  -4   8   3       15.14       17.38      1.99 o 
  -3   8   3       26.86       25.28      3.38 o 
  -2   8   3      168.47      172.84      5.09 o 
  -1   8   3      111.83      117.27      4.15 o 
   0   8   3       11.98       12.39      1.60 o 
   1   8   3       23.77       19.57      3.12 o 
   2   8   3       63.07       56.14      2.88 o 
   3   8   3        9.20       11.54      1.69 o 
   4   8   3       40.75       43.46      2.63 o 
   5   8   3       18.34       14.69      1.85 o 
   6   8   3       28.94       28.36      4.59 o 
   7   8   3       22.85       28.93      3.80 o 
   8   8   3        1.89        0.86      2.11 o 
  -7   9   3        2.05        1.89      2.92 o 
  -6   9   3        0.28       -1.57      1.57 o 
  -5   9   3       12.79        9.66      1.79 o 
  -4   9   3       18.51       15.51      1.94 o 
  -3   9   3       38.20       34.04      2.70 o 
  -2   9   3       19.58       20.65      2.80 o 
  -1   9   3       17.46       20.14      2.11 o 
   0   9   3       10.92        7.76      2.60 o 
   1   9   3        2.27        0.75      1.09 o 
   2   9   3        0.44       -0.30      1.20 o 
   3   9   3        5.11        4.49      2.35 o 
   4   9   3       37.87       38.15      2.67 o 
   5   9   3       11.45       12.48      1.73 o 
   6   9   3       22.80       21.96      3.61 o 
   7   9   3       11.40       14.44      3.52 o 
  -5  10   3       12.24       11.95      2.04 o 
  -4  10   3        6.37        7.25      1.68 o 
  -3  10   3       11.34       11.61      1.96 o 
  -2  10   3       42.14       35.66      2.81 o 
  -1  10   3       66.30       63.37      3.51 o 
   0  10   3        9.22        7.84      1.62 o 
   1  10   3        6.19        5.48      1.43 o 
   2  10   3        1.09        2.58      1.27 o 
   3  10   3       12.29       11.34      1.87 o 
   4  10   3        3.56        1.35      1.58 o 
   5  10   3        3.23        0.66      3.09 o 
  -3  11   3       17.68       23.42      2.51 o 
  -2  11   3       13.22       12.69      2.08 o 
  -1  11   3        6.67        8.20      1.82 o 
   0  11   3        9.36       12.55      3.71 o 
   1  11   3        7.28        8.47      1.76 o 
   2  11   3        1.74        3.11      1.44 o 
   3  11   3        4.01        3.58      1.50 o 
   0   0   4    15823.90    14603.83     31.58 o 
   0   1   4     5471.59     5212.89     10.79 o 
   1   1   4      993.20      971.64      3.55 o 
  -1   2   4       53.89       45.06      1.97 o 
   0   2   4      923.05      929.57     11.34 o 
   1   2   4        5.45        5.31      0.41 o 
   2   2   4       59.41       58.47      1.26 o 
  -2   3   4       64.61       58.54      1.47 o 
  -1   3   4       39.84       43.24      2.25 o 
   0   3   4       18.39       18.81      0.94 o 
   1   3   4       11.63       11.62      0.46 o 
   2   3   4      661.29      717.03      6.00 o 
   3   3   4      142.30      134.17      3.73 o 
  -3   4   4      235.58      244.81      3.78 o 
  -2   4   4      549.67      585.22      8.58 o 
  -1   4   4      113.76      106.82      7.98 o 
   0   4   4       27.96       24.10      1.47 o 
   1   4   4      200.05      238.91      3.32 o 
   2   4   4      157.46      185.24      2.93 o 
   3   4   4      210.36      201.16      7.18 o 
   4   4   4        6.51        6.85      0.76 o 
  -4   5   4       16.17       14.44      1.06 o 
  -3   5   4       69.40       75.94      2.05 o 
  -2   5   4      518.90      570.38     16.46 o 
  -1   5   4       78.90       72.99      6.40 o 
   0   5   4      262.11      273.20     18.58 o 
   1   5   4      465.21      508.13      6.58 o 
   2   5   4       72.07       75.54      2.11 o 
   3   5   4      194.00      206.42      4.96 o 
   4   5   4       16.15       15.84      0.98 o 
   5   5   4       17.12       16.55      1.18 o 
  -5   6   4       12.39       12.62      1.17 o 
  -4   6   4       28.96       29.89      1.56 o 
  -3   6   4        2.81        2.56      0.69 o 
  -2   6   4      101.94      109.11      3.54 o 
  -1   6   4       61.84       58.99      2.56 o 
   0   6   4      114.55      106.74      3.37 o 
   1   6   4      198.03      186.56      4.35 o 
   2   6   4       35.64       39.88      1.73 o 
   3   6   4       25.04       25.75      1.45 o 
   4   6   4        9.50        9.28      0.87 o 
   5   6   4       54.68       53.53      3.69 o 
   6   6   4       38.49       40.15      1.73 o 
  -6   7   4        2.53        0.07      1.05 o 
  -5   7   4      165.29      176.43      6.05 o 
  -4   7   4       38.19       35.19      2.40 o 
  -3   7   4        4.47        2.29      1.56 o 
  -2   7   4       86.11       85.38      3.41 o 
  -1   7   4       66.41       61.50      2.85 o 
   0   7   4       52.62       52.91      6.87 o 
   1   7   4       47.27       44.65      4.11 o 
   2   7   4      132.41      131.32      4.06 o 
   3   7   4      116.58      122.10      3.10 o 
   4   7   4        6.43        5.65      0.99 o 
   5   7   4       16.32       12.55      1.74 o 
   6   7   4      115.46      122.02      9.87 o 
   7   7   4        0.38       -1.56      1.38 o 
  -7   8   4        0.13       -2.18      5.40 o 
  -6   8   4       11.38       13.46      2.77 o 
  -5   8   4        6.00        3.86      1.37 o 
  -4   8   4       20.75       21.50      2.10 o 
  -3   8   4       28.76       24.54      2.21 o 
  -2   8   4      146.07      157.42      9.05 o 
  -1   8   4       62.92       69.35      5.55 o 
   0   8   4       24.83       21.49      1.92 o 
   1   8   4        5.70        4.30      1.29 o 
   2   8   4        3.68        5.27      1.40 o 
   3   8   4        5.85        7.22      2.31 o 
   4   8   4        2.78        5.15      1.98 o 
   5   8   4       21.96       24.49      2.20 o 
   6   8   4        8.26       12.78      3.00 o 
   7   8   4        1.64        0.58      2.36 o 
   8   8   4        0.18        1.21      2.40 o 
  -7   9   4        0.78       -1.82      1.55 o 
  -6   9   4        1.08        3.52      2.09 o 
  -5   9   4        4.57        2.18      1.37 o 
  -4   9   4        0.73        1.43      1.34 o 
  -3   9   4       16.73       14.40      2.03 o 
  -2   9   4       74.05       68.22      5.48 o 
  -1   9   4        2.32        5.44      1.65 o 
   0   9   4        5.51        5.40      1.41 o 
   1   9   4        3.08        2.75      1.11 o 
   2   9   4        7.72        8.13      2.37 o 
   3   9   4       26.64       22.82      3.22 o 
   4   9   4        3.76        5.98      1.66 o 
   5   9   4       20.84       20.37      3.38 o 
   6   9   4        0.01        3.29      2.63 o 
   7   9   4        4.27       16.02      3.60 o 
  -5  10   4        0.25       -0.70      1.42 o 
  -4  10   4        5.89        5.16      1.59 o 
  -3  10   4       25.86       25.71      2.54 o 
  -2  10   4       29.01       29.46      2.63 o 
  -1  10   4        9.30       12.17      2.44 o 
   0  10   4       20.25       18.56      3.58 o 
   1  10   4        7.07        5.47      1.96 o 
   2  10   4        2.66        4.95      1.52 o 
   3  10   4       18.63       15.24      2.19 o 
   4  10   4        5.11        4.98      1.53 o 
   5  10   4        3.55        3.45      1.52 o 
  -3  11   4        6.92        5.75      1.75 o 
  -2  11   4       17.18       21.19      2.48 o 
  -1  11   4        6.35        5.42      1.65 o 
   0  11   4        0.79        1.87      1.79 o 
   1  11   4        0.15        0.61      1.44 o 
   2  11   4        1.24        1.51      1.42 o 
   3  11   4        0.10        0.23      1.26 o 
   0   1   5     2273.26     2225.82      6.95 o 
   1   1   5      586.21      569.66      3.74 o 
  -1   2   5       38.42       37.38      1.90 o 
   0   2   5        1.71        0.47      0.91 o 
   1   2   5        9.40        9.22      0.51 o 
   2   2   5      413.80      424.33      3.35 o 
  -2   3   5      111.54      101.19      4.17 o 
  -1   3   5       19.39       18.08      1.63 o 
   0   3   5      178.79      193.63      2.87 o 
   1   3   5      200.37      177.97      2.09 o 
   2   3   5      220.26      227.62      6.35 o 
   3   3   5      186.19      195.02      2.69 o 
  -3   4   5      255.86      284.32      5.80 o 
  -2   4   5      115.70      116.34      2.98 o 
  -1   4   5       23.05       25.10      1.98 o 
   0   4   5      372.41      374.96      5.46 o 
   1   4   5      244.88      266.93      2.49 o 
   2   4   5      373.03      404.79      3.61 o 
   3   4   5        2.75        1.65      0.55 o 
   4   4   5       53.31       58.39      1.91 o 
  -4   5   5        3.50        5.18      0.74 o 
  -3   5   5       59.70       57.39      5.46 o 
  -2   5   5       37.15       40.36      2.61 o 
  -1   5   5      101.49       96.80      6.35 o 
   0   5   5      374.46      401.49     29.91 o 
   1   5   5       27.92       28.69      1.69 o 
   2   5   5       47.09       53.40      1.85 o 
   3   5   5       21.71       22.53      1.10 o 
   4   5   5       39.06       45.50      1.69 o 
   5   5   5       71.41       65.95      3.36 o 
  -5   6   5      121.66      127.26      4.01 o 
  -4   6   5      154.44      166.31      6.45 o 
  -3   6   5       27.86       26.55      1.98 o 
  -2   6   5       19.47       18.92      1.95 o 
  -1   6   5       29.18       25.04      1.89 o 
   0   6   5       30.38       25.62      3.08 o 
   1   6   5       51.94       49.27      2.48 o 
   2   6   5       37.07       34.28      1.67 o 
   3   6   5       99.40      107.51      2.79 o 
   4   6   5       43.01       44.49      1.61 o 
   5   6   5       29.54       28.78      1.36 o 
   6   6   5      109.30      123.29      3.49 o 
  -6   7   5        9.02        7.76      1.48 o 
  -5   7   5        2.88        2.96      1.19 o 
  -4   7   5       22.71       19.90      2.00 o 
  -3   7   5        4.06        1.26      1.18 o 
  -2   7   5       34.62       35.82      2.40 o 
  -1   7   5      157.15      157.20     18.63 o 
   0   7   5       78.64       76.53      9.15 o 
   1   7   5       14.84       11.64      2.96 o 
   2   7   5       18.57       18.66      4.30 o 
   3   7   5        2.83        2.55      0.96 o 
   4   7   5       17.13       17.84      1.42 o 
   5   7   5       35.37       34.13      2.89 o 
   6   7   5       11.21       12.90      1.45 o 
   7   7   5        4.31        0.80      1.56 o 
  -7   8   5        1.61       -0.54      1.52 o 
  -6   8   5       17.47       17.85      1.94 o 
  -5   8   5        3.71        4.72      2.07 o 
  -4   8   5        6.09        5.45      1.42 o 
  -3   8   5        0.58        1.44      1.31 o 
  -2   8   5       26.89       25.91      3.75 o 
  -1   8   5       88.99       90.42     12.94 o 
   0   8   5        6.83        2.55      2.22 o 
   1   8   5       63.78       56.50      5.08 o 
   2   8   5       31.27       29.09      2.27 o 
   3   8   5       31.23       31.19      5.16 o 
   4   8   5       16.10       15.25      1.49 o 
   5   8   5        3.45        2.49      2.11 o 
   6   8   5       14.70       16.01      3.21 o 
   7   8   5        7.52        6.08      2.44 o 
  -6   9   5       18.80       20.11      3.44 o 
  -5   9   5        1.26        1.09      1.74 o 
  -4   9   5        4.38        4.42      1.40 o 
  -3   9   5        6.72        8.26      2.48 o 
  -2   9   5       47.93       49.79      7.49 o 
  -1   9   5       33.87       33.34      5.37 o 
   0   9   5        2.62        4.06      1.34 o 
   1   9   5        2.05        0.39      1.25 o 
   2   9   5        7.97        5.27      1.58 o 
   3   9   5       23.38       19.08      2.09 o 
   4   9   5        7.43        7.54      1.62 o 
   5   9   5        7.20       10.33      2.90 o 
   6   9   5        7.80        7.87      2.83 o 
  -5  10   5        2.58        2.46      3.64 o 
  -4  10   5        3.91        3.25      1.60 o 
  -3  10   5        6.77        6.00      1.60 o 
  -2  10   5        9.20       12.51      1.96 o 
  -1  10   5        3.77        5.24      1.50 o 
   0  10   5        0.92        0.85      1.31 o 
   1  10   5        7.35        7.02      1.45 o 
   2  10   5        2.77        0.91      1.26 o 
   3  10   5        3.68        4.56      1.49 o 
   4  10   5       15.73       12.25      2.51 o 
   5  10   5        2.10        1.79      2.46 o 
  -2  11   5        0.77        0.30      1.97 o 
  -1  11   5        3.62        4.54      1.81 o 
   0  11   5        1.05        1.62      1.35 o 
   1  11   5        2.69        3.76      1.55 o 
   2  11   5        0.16       -1.32      1.52 o 
   0   1   6     2353.88     2294.30      7.76 o 
   1   1   6      559.71      507.89      4.28 o 
  -1   2   6      184.76      192.33      5.93 o 
   0   2   6      506.20      525.93      5.17 o 
   1   2   6      155.05      166.97      2.38 o 
   2   2   6      210.79      248.01      3.74 o 
  -2   3   6        5.16        5.40      0.84 o 
  -1   3   6      254.81      261.14      5.80 o 
   0   3   6       12.50       10.43      1.87 o 
   1   3   6        7.13        7.53      0.44 o 
   2   3   6       14.66       15.89      0.88 o 
   3   3   6       61.05       66.24      1.62 o 
  -3   4   6        1.80        1.90      0.54 o 
  -2   4   6      221.98      226.63      5.76 o 
  -1   4   6      180.81      187.35      5.35 o 
   0   4   6       20.04       18.68      1.78 o 
   1   4   6      313.18      335.12      5.64 o 
   2   4   6       24.79       23.77      1.06 o 
   3   4   6        3.66        2.89      0.56 o 
   4   4   6       33.39       43.70      1.55 o 
  -4   5   6        2.44        1.70      0.93 o 
  -3   5   6       21.75       21.20      2.31 o 
  -2   5   6      156.31      156.35     10.90 o 
  -1   5   6      322.30      319.32     33.18 o 
   0   5   6        1.93        3.29      1.06 o 
   1   5   6       82.66       82.29      1.55 o 
   2   5   6       10.77        9.89      1.13 o 
   3   5   6        0.64        0.87      0.57 o 
   4   5   6       16.97       18.68      1.19 o 
   5   5   6       28.29       25.46      2.75 o 
  -5   6   6       29.69       29.94      2.16 o 
  -4   6   6       57.62       56.71      5.13 o 
  -3   6   6       30.92       26.38      2.84 o 
  -2   6   6       18.05       15.81      1.62 o 
  -1   6   6       29.72       30.95      2.05 o 
   0   6   6       35.99       36.66      2.56 o 
   1   6   6       98.60      109.06      3.53 o 
   2   6   6       13.12       12.03      1.16 o 
   3   6   6        9.72        9.59      1.10 o 
   4   6   6       25.65       26.21      1.50 o 
   5   6   6        3.43        2.56      1.01 o 
   6   6   6       20.79       23.45      2.01 o 
  -6   7   6       62.33       62.42      3.17 o 
  -5   7   6       46.87       46.08      2.71 o 
  -4   7   6        8.02        3.87      1.75 o 
  -3   7   6       43.24       36.31      2.43 o 
  -2   7   6       50.19       57.71      5.98 o 
  -1   7   6       53.94       49.40      4.17 o 
   0   7   6       82.47       74.50      7.45 o 
   1   7   6       20.79       17.72      2.88 o 
   2   7   6       61.61       65.84      3.03 o 
   3   7   6       36.03       34.74      1.90 o 
   4   7   6       16.71       17.86      1.47 o 
   5   7   6        4.77        4.21      1.34 o 
   6   7   6       18.48       20.01      2.26 o 
   7   7   6        5.30        5.99      2.26 o 
  -7   8   6        1.20       -0.19      2.50 o 
  -6   8   6        5.15        5.33      1.56 o 
  -5   8   6        4.40        4.19      1.41 o 
  -4   8   6        3.41        1.83      1.77 o 
  -3   8   6        5.08        5.27      1.94 o 
  -2   8   6        3.66        3.56      1.42 o 
  -1   8   6       11.01        9.33      1.64 o 
   0   8   6        6.58        4.99      1.33 o 
   1   8   6       15.64       17.05      2.41 o 
   2   8   6       35.75       37.77      2.61 o 
   3   8   6       77.98       80.27      3.58 o 
   4   8   6       63.11       75.81      7.94 o 
   5   8   6        0.92        1.11      3.74 o 
   6   8   6        1.27        0.14      2.30 o 
   7   8   6        6.31        1.62      2.17 o 
  -6   9   6        0.38        1.19      1.98 o 
  -5   9   6        5.21        3.43      1.33 o 
  -4   9   6       10.64       12.08      2.48 o 
  -3   9   6        4.61        3.94      2.23 o 
  -2   9   6        0.58        1.28      1.44 o 
  -1   9   6       55.92       49.84      3.14 o 
   0   9   6       27.34       24.05      3.63 o 
   1   9   6        8.92        7.09      1.51 o 
   2   9   6        0.13        0.36      1.18 o 
   3   9   6       14.19       15.09      1.96 o 
   4   9   6       10.45       18.22      3.38 o 
   5   9   6        2.10        3.56      2.20 o 
   6   9   6        1.09        0.52      2.17 o 
  -4  10   6        1.89        2.40      1.57 o 
  -3  10   6        3.90        1.61      1.32 o 
  -2  10   6        1.30        2.13      1.42 o 
  -1  10   6       10.07        9.01      1.80 o 
   0  10   6        2.26        1.26      1.34 o 
   1  10   6        3.57        2.43      1.29 o 
   2  10   6       11.47       12.67      1.90 o 
   3  10   6       14.36       12.11      1.88 o 
   4  10   6        0.33       -0.57      1.84 o 
   0   1   7      152.60      152.35      2.51 o 
   1   1   7      789.85      788.37      4.94 o 
  -1   2   7      136.77      129.72      2.56 o 
   0   2   7        5.90        5.81      0.43 o 
   1   2   7       26.16       28.21      1.23 o 
   2   2   7       66.46       70.66      2.48 o 
  -2   3   7       41.15       41.51      1.86 o 
  -1   3   7        6.55        8.53      1.38 o 
   0   3   7       67.18       83.25      4.37 o 
   1   3   7       41.70       39.77      1.03 o 
   2   3   7       49.07       57.40      3.73 o 
   3   3   7      175.19      177.09      2.75 o 
  -3   4   7      137.34      146.32      3.69 o 
  -2   4   7       85.63       80.91      3.62 o 
  -1   4   7       18.72       16.08      1.95 o 
   0   4   7       82.49       85.02      4.07 o 
   1   4   7      117.62      122.50      1.99 o 
   2   4   7        6.61        6.66      0.65 o 
   3   4   7       23.81       21.52      1.15 o 
   4   4   7       73.26       76.23      4.07 o 
  -4   5   7        5.38        6.54      1.24 o 
  -3   5   7        6.16        5.33      1.09 o 
  -2   5   7       85.33       83.78      4.10 o 
  -1   5   7      176.82      156.66      5.55 o 
   0   5   7       62.65       59.41      2.63 o 
   1   5   7       23.68       23.35      1.45 o 
   2   5   7       22.29       21.77      1.37 o 
   3   5   7       28.93       29.98      1.22 o 
   4   5   7       16.24       20.02      1.62 o 
   5   5   7       28.37       28.41      2.01 o 
  -5   6   7       40.43       41.44      2.52 o 
  -4   6   7       50.09       52.06      2.66 o 
  -3   6   7       53.25       49.96      3.72 o 
  -2   6   7        7.75        6.78      1.76 o 
  -1   6   7       12.71       12.78      1.84 o 
   0   6   7       21.50       22.15      1.79 o 
   1   6   7       26.65       27.83      1.98 o 
   2   6   7        7.08        8.13      1.06 o 
   3   6   7       27.02       26.64      1.60 o 
   4   6   7       11.70       10.16      1.53 o 
   5   6   7       44.64       43.69      2.75 o 
   6   6   7       23.55       25.10      3.07 o 
  -6   7   7        5.62        5.55      2.07 o 
  -5   7   7       12.60       13.85      1.76 o 
  -4   7   7       30.80       28.46      2.24 o 
  -3   7   7        0.38       -1.34      1.71 o 
  -2   7   7       26.01       26.44      3.36 o 
  -1   7   7      132.13      142.55      8.87 o 
   0   7   7        1.08       -0.22      1.46 o 
   1   7   7       24.52       23.02      4.34 o 
   2   7   7       32.36       31.26      2.25 o 
   3   7   7        9.77        9.50      2.29 o 
   4   7   7       43.29       50.28      3.01 o 
   5   7   7        7.53        6.59      1.55 o 
   6   7   7       20.86       26.63      2.49 o 
   7   7   7       19.83       22.95      6.01 o 
  -7   8   7        7.45        8.85      3.23 o 
  -6   8   7        4.35        4.28      1.95 o 
  -5   8   7       34.87       37.17      2.61 o 
  -4   8   7        5.57        8.50      2.40 o 
  -3   8   7        4.86        4.04      1.48 o 
  -2   8   7       46.90       51.55      3.03 o 
  -1   8   7       26.49       22.92      2.68 o 
   0   8   7        5.43        4.11      1.27 o 
   1   8   7       24.36       22.45      3.69 o 
   2   8   7       73.99       74.94      3.58 o 
   3   8   7       35.78       41.63      4.90 o 
   4   8   7        6.13        8.01      1.82 o 
   5   8   7        0.26        1.26      1.39 o 
   6   8   7        1.82        0.48      1.35 o 
   7   8   7        0.75        1.85      2.53 o 
  -5   9   7        3.54        0.95      1.25 o 
  -4   9   7        5.12        2.85      1.83 o 
  -3   9   7        0.30        0.52      1.57 o 
  -2   9   7       44.30       49.66      7.32 o 
  -1   9   7        0.16        1.02      1.30 o 
   0   9   7        9.96        5.39      1.46 o 
   1   9   7       37.42       36.78      6.50 o 
   2   9   7        0.65        1.31      1.22 o 
   3   9   7        5.72        9.32      2.60 o 
   4   9   7       24.68       37.21      4.41 o 
   5   9   7        1.54        1.49      2.15 o 
  -3  10   7        0.97        1.17      1.41 o 
  -2  10   7        8.45        9.76      1.86 o 
  -1  10   7        2.41        1.47      1.40 o 
   0  10   7        1.05       -0.62      1.34 o 
   1  10   7        1.90        3.86      1.42 o 
   2  10   7       15.44       14.88      1.99 o 
   3  10   7        2.00        2.16      2.40 o 
   0   0   8      854.45      717.30      9.87 o 
   0   1   8     1455.20     1397.38      6.97 o 
   1   1   8      224.36      237.93      2.94 o 
  -1   2   8       17.32       15.40      0.95 o 
   0   2   8       22.97       21.48      1.38 o 
   1   2   8       28.21       26.44      1.11 o 
   2   2   8       32.82       36.70      1.67 o 
  -2   3   8       36.18       35.24      1.80 o 
  -1   3   8      148.42      153.35      3.67 o 
   0   3   8       79.09       77.60      1.99 o 
   1   3   8      160.00      172.34      2.42 o 
   2   3   8       94.68      110.78      2.70 o 
   3   3   8        8.69        9.04      1.13 o 
  -3   4   8       36.08       32.05      1.95 o 
  -2   4   8       12.17       16.12      1.47 o 
  -1   4   8       33.30       36.83      2.72 o 
   0   4   8       45.32       39.18      1.49 o 
   1   4   8      114.12      122.35      2.53 o 
   2   4   8        1.17        1.50      0.58 o 
   3   4   8       82.32       84.20      2.71 o 
   4   4   8        0.56        2.91      1.13 o 
  -4   5   8       58.16       61.95      2.79 o 
  -3   5   8       38.04       31.61      2.02 o 
  -2   5   8       47.31       49.21      3.39 o 
  -1   5   8        0.26       -0.55      1.39 o 
   0   5   8        5.96        6.42      0.84 o 
   1   5   8       60.84       68.44      2.37 o 
   2   5   8       14.38       16.44      1.29 o 
   3   5   8        0.67        1.19      1.15 o 
   4   5   8       19.00       17.82      2.63 o 
   5   5   8      122.68      136.46      6.18 o 
  -5   6   8       67.02       74.09      4.85 o 
  -4   6   8       13.05       12.81      2.38 o 
  -3   6   8       15.04       14.02      2.32 o 
  -2   6   8       12.04        9.55      1.91 o 
  -1   6   8       55.29       54.32      3.75 o 
   0   6   8       14.00       16.22      1.71 o 
   1   6   8       15.12       14.09      1.65 o 
   2   6   8        2.55        2.58      0.92 o 
   3   6   8       24.81       22.79      2.12 o 
   4   6   8       26.69       29.20      2.32 o 
   5   6   8        7.99       11.43      1.99 o 
   6   6   8        1.89        4.70      2.07 o 
  -6   7   8        2.69        3.50      2.06 o 
  -5   7   8       24.25       22.84      2.17 o 
  -4   7   8        2.91        2.72      1.31 o 
  -3   7   8       55.01       48.01      3.95 o 
  -2   7   8       87.93       72.49      4.50 o 
  -1   7   8        2.29        3.46      1.30 o 
   0   7   8       17.42       14.91      3.09 o 
   1   7   8       14.98       15.57      1.75 o 
   2   7   8       30.85       35.99      3.69 o 
   3   7   8        0.03        0.34      1.36 o 
   4   7   8       33.69       38.59      2.82 o 
   5   7   8        1.47       -0.83      1.51 o 
   6   7   8       24.39       31.73      2.78 o 
   7   7   8        3.38        5.14      1.70 o 
  -6   8   8        0.68        2.62      2.05 o 
  -5   8   8        0.51        0.37      1.38 o 
  -4   8   8        4.02        4.42      2.78 o 
  -3   8   8       11.84       11.45      2.45 o 
  -2   8   8       65.72       68.88     10.73 o 
  -1   8   8       40.42       35.95      2.65 o 
   0   8   8        6.46        5.18      1.45 o 
   1   8   8       26.16       24.76      2.69 o 
   2   8   8       49.46       52.38      3.14 o 
   3   8   8       28.24       30.74      3.81 o 
   4   8   8        7.82        8.87      1.85 o 
   5   8   8        5.54        6.06      1.69 o 
   6   8   8        0.35       -1.04      1.39 o 
  -5   9   8        2.86        1.68      2.71 o 
  -4   9   8        1.33        1.30      1.73 o 
  -3   9   8       14.57       14.81      2.84 o 
  -2   9   8        9.10       13.07      2.04 o 
  -1   9   8        3.38        5.74      1.57 o 
   0   9   8        6.29        7.00      2.94 o 
   1   9   8       10.95       10.85      1.85 o 
   2   9   8        7.55        6.36      2.13 o 
   3   9   8       29.45       34.74      4.38 o 
   4   9   8        4.96        9.91      3.02 o 
   5   9   8        0.04       -0.28      2.25 o 
  -2  10   8        2.64        2.94      1.42 o 
  -1  10   8        0.98        2.02      1.43 o 
   0  10   8        4.17        4.36      1.49 o 
   1  10   8        4.90        4.78      1.56 o 
   2  10   8        2.13        1.46      2.05 o 
   0   1   9      339.23      330.68      3.66 o 
   1   1   9      259.54      265.27      3.31 o 
  -1   2   9        3.38        2.21      0.64 o 
   0   2   9       15.45       15.00      1.10 o 
   1   2   9       30.92       32.00      1.81 o 
   2   2   9       83.01       85.92      5.14 o 
  -2   3   9       86.13       82.57      2.79 o 
  -1   3   9      207.26      209.50      5.60 o 
   0   3   9      223.35      235.99      3.89 o 
   1   3   9      107.88      104.45      3.81 o 
   2   3   9       24.30       27.31      2.46 o 
   3   3   9       43.62       38.77      2.19 o 
  -3   4   9       35.77       36.14      2.07 o 
  -2   4   9      116.50      119.51      6.07 o 
  -1   4   9       58.23       55.98      3.45 o 
   0   4   9       36.41       36.18      1.57 o 
   1   4   9      118.70      119.12      2.60 o 
   2   4   9       64.91       59.29      4.05 o 
   3   4   9      117.19      117.91      5.49 o 
   4   4   9      121.95      130.07      6.03 o 
  -4   5   9        4.21        5.49      2.06 o 
  -3   5   9      210.71      219.55     10.77 o 
  -2   5   9       66.68       62.65      2.81 o 
  -1   5   9       12.83       10.62      1.93 o 
   0   5   9       67.67       68.53      4.19 o 
   1   5   9       55.95       53.26      3.04 o 
   2   5   9      105.81      109.47      6.90 o 
   3   5   9      130.35      139.92     10.43 o 
   4   5   9       28.98       33.12      3.47 o 
   5   5   9        1.08        0.20      1.92 o 
  -5   6   9       88.91      103.39      5.80 o 
  -4   6   9       73.47       77.71      4.43 o 
  -3   6   9       10.69        8.98      1.52 o 
  -2   6   9       57.47       52.60      3.75 o 
  -1   6   9       53.70       52.85      3.78 o 
   0   6   9       37.47       31.98      3.16 o 
   1   6   9       11.33       10.60      1.54 o 
   2   6   9        6.53        4.22      1.45 o 
   3   6   9       29.06       30.89      2.52 o 
   4   6   9        2.56        0.85      1.44 o 
   5   6   9       11.74       11.27      1.78 o 
   6   6   9       38.84       40.83      3.98 o 
  -6   7   9        4.88        8.71      2.53 o 
  -5   7   9        3.24        2.45      2.17 o 
  -4   7   9        1.58       -0.12      1.34 o 
  -3   7   9        4.36        2.72      1.47 o 
  -2   7   9       18.15       16.24      2.57 o 
  -1   7   9      109.60      107.34      5.65 o 
   0   7   9       16.81       19.29      1.95 o 
   1   7   9       11.87       11.95      1.71 o 
   2   7   9       21.45       19.16      2.99 o 
   3   7   9        0.49        2.66      1.55 o 
   4   7   9        0.43       -0.67      1.65 o 
   5   7   9       20.60       23.60      2.38 o 
   6   7   9        8.51       14.68      2.19 o 
   7   7   9        7.03       10.11      2.01 o 
  -5   8   9        6.44        8.06      2.38 o 
  -4   8   9        1.39        0.84      2.06 o 
  -3   8   9        8.13        5.86      2.06 o 
  -2   8   9        3.72        5.20      2.10 o 
  -1   8   9       32.10       30.44      3.46 o 
   0   8   9       15.64       12.81      1.82 o 
   1   8   9       13.06       12.75      1.86 o 
   2   8   9        4.17        6.61      2.21 o 
   3   8   9       23.65       23.56      3.71 o 
   4   8   9        3.30        6.44      1.77 o 
   5   8   9        2.93        4.49      1.82 o 
  -4   9   9        5.85        7.63      1.55 o 
  -3   9   9        5.55        8.17      2.45 o 
  -2   9   9       46.82       41.44      4.13 o 
  -1   9   9       12.45       14.47      4.53 o 
   0   9   9        2.51        2.59      1.27 o 
   1   9   9        1.28       -0.53      1.77 o 
   2   9   9        8.30        9.71      2.58 o 
   3   9   9       11.78       10.75      2.97 o 
   4   9   9        4.38        4.85      2.31 o 
   0   1  10       86.71       81.76      2.01 o 
   1   1  10      148.56      143.87      2.62 o 
  -1   2  10       83.49       87.72      2.32 o 
   0   2  10      121.39      120.62      2.76 o 
   1   2  10       87.50       87.08      2.55 o 
   2   2  10       14.39       12.30      1.08 o 
  -2   3  10       14.43       15.19      1.40 o 
  -1   3  10       49.92       48.07      1.88 o 
   0   3  10       26.28       27.77      1.33 o 
   1   3  10      116.15      114.38      5.21 o 
   2   3  10      130.80      121.19      5.56 o 
   3   3  10       87.26       90.55      4.97 o 
  -3   4  10       30.18       27.55      3.28 o 
  -2   4  10      145.24      140.51      4.03 o 
  -1   4  10       31.23       33.35      1.66 o 
   0   4  10       25.58       29.05      2.08 o 
   1   4  10       22.69       21.38      1.98 o 
   2   4  10       33.70       33.13      3.35 o 
   3   4  10       40.69       41.06      3.82 o 
   4   4  10       55.73       54.99      4.36 o 
  -4   5  10        4.50        2.53      1.77 o 
  -3   5  10       22.69       24.28      1.96 o 
  -2   5  10        3.45        3.02      1.27 o 
  -1   5  10      146.10      146.03      6.02 o 
   0   5  10      162.39      151.26      6.39 o 
   1   5  10      148.21      161.27      5.94 o 
   2   5  10       23.41       24.10      2.21 o 
   3   5  10        7.45        5.77      1.58 o 
   4   5  10       27.80       25.27      3.41 o 
   5   5  10        0.68        1.36      1.91 o 
  -5   6  10       17.86       24.28      3.54 o 
  -4   6  10       32.00       31.39      3.56 o 
  -3   6  10       28.42       26.40      2.16 o 
  -2   6  10       13.43       12.21      3.46 o 
  -1   6  10       26.64       23.40      2.80 o 
   0   6  10        8.83        9.64      2.36 o 
   1   6  10       39.26       34.97      3.67 o 
   2   6  10       23.65       24.50      2.28 o 
   3   6  10       35.24       37.56      3.64 o 
   4   6  10       22.15       25.59      2.45 o 
   5   6  10        5.84        6.04      2.51 o 
   6   6  10       18.26       20.50      3.38 o 
  -6   7  10       24.83       30.71      3.81 o 
  -5   7  10       24.87       32.00      3.74 o 
  -4   7  10        9.98        9.94      2.76 o 
  -3   7  10       13.40        9.83      2.62 o 
  -2   7  10       33.82       30.09      3.34 o 
  -1   7  10        5.43        3.55      1.89 o 
   0   7  10       28.55       30.46      3.44 o 
   1   7  10       17.63       20.50      3.02 o 
   2   7  10       10.32        8.60      2.61 o 
   3   7  10       66.36       79.34      6.09 o 
   4   7  10       16.89       16.15      2.42 o 
   5   7  10        4.11        2.84      1.60 o 
   6   7  10       11.71       13.15      2.22 o 
  -5   8  10        8.60       10.50      2.77 o 
  -4   8  10        1.19        0.39      2.13 o 
  -3   8  10        5.13        4.73      1.51 o 
  -2   8  10        8.67       12.32      2.52 o 
  -1   8  10        7.18        5.55      2.23 o 
   0   8  10        4.68        3.93      1.90 o 
   1   8  10       12.41       14.58      2.86 o 
   2   8  10        1.30        0.27      1.82 o 
   3   8  10        8.45       12.08      2.99 o 
   4   8  10       14.08       18.69      2.56 o 
   5   8  10        5.76        5.21      1.85 o 
  -2   9  10        3.53        4.40      2.11 o 
  -1   9  10       36.74       33.83      3.82 o 
   0   9  10        9.96        9.20      2.53 o 
   1   9  10        0.96       -0.62      1.92 o 
   2   9  10        0.99        0.71      2.01 o 
   0   1  11        0.71        1.70      0.98 o 
   1   1  11       47.58       43.20      1.62 o 
  -1   2  11       46.01       44.70      1.79 o 
   0   2  11       66.07       59.93      2.15 o 
   1   2  11       25.37       25.68      1.47 o 
   2   2  11       51.20       56.57      2.63 o 
  -2   3  11       24.59       23.17      3.60 o 
  -1   3  11       16.21       15.56      1.30 o 
   0   3  11        7.74        5.02      1.15 o 
   1   3  11       22.68       21.22      1.45 o 
   2   3  11       60.01       60.77      4.26 o 
   3   3  11       60.74       62.52      4.34 o 
  -3   4  11       36.76       28.89      3.28 o 
  -2   4  11        4.79        3.93      1.89 o 
  -1   4  11      145.24      148.85      3.36 o 
   0   4  11       92.35       96.13      6.00 o 
   1   4  11      184.74      189.03      9.40 o 
   2   4  11       31.61       26.27      3.27 o 
   3   4  11       48.39       58.03      4.37 o 
   4   4  11       12.10       12.74      2.53 o 
  -4   5  11        0.30       -0.96      1.90 o 
  -3   5  11        0.71       -1.30      2.28 o 
  -2   5  11       23.61       24.49      4.90 o 
  -1   5  11       68.75       72.73      3.27 o 
   0   5  11        2.46        0.72      1.54 o 
   1   5  11       16.23       13.09      3.01 o 
   2   5  11       19.97       20.38      2.18 o 
   3   5  11       94.32       98.89      4.22 o 
   4   5  11        8.50        8.72      2.39 o 
   5   5  11       22.62       25.63      3.48 o 
  -5   6  11       43.77       49.73      4.69 o 
  -4   6  11       25.08       28.56      3.63 o 
  -3   6  11       12.60       13.78      2.81 o 
  -2   6  11       17.86       18.63      3.91 o 
  -1   6  11       14.84       10.97      2.26 o 
   0   6  11        8.28        6.04      1.96 o 
   1   6  11       18.10       15.85      2.75 o 
   2   6  11       15.63       13.41      1.85 o 
   3   6  11        2.23        2.81      1.57 o 
   4   6  11       14.16       13.06      1.97 o 
   5   6  11       45.09       56.14      3.53 o 
   6   6  11       10.09       15.46      2.97 o 
  -5   7  11        6.25        9.87      2.78 o 
  -4   7  11       14.46       17.33      3.06 o 
  -3   7  11        1.57        0.76      1.97 o 
  -2   7  11       16.82       18.34      2.09 o 
  -1   7  11       42.96       43.03      3.92 o 
   0   7  11        2.92        2.20      1.72 o 
   1   7  11        5.53        6.23      2.21 o 
   2   7  11        9.48        9.66      2.61 o 
   3   7  11        2.65        2.97      2.63 o 
   4   7  11        5.26        5.33      1.70 o 
   5   7  11        3.84        5.01      1.67 o 
  -3   8  11        1.05        0.17      2.11 o 
  -2   8  11        4.35        4.79      1.99 o 
  -1   8  11        0.44        3.78      1.93 o 
   0   8  11        2.24        0.47      1.94 o 
   1   8  11       12.20       14.47      2.87 o 
   2   8  11        6.35        3.75      2.09 o 
   3   8  11        0.57        7.20      2.67 o 
   0   0  12      425.26      415.57      9.51 o 
   0   1  12      154.98      148.05      2.91 o 
   1   1  12       17.39       13.27      2.10 o 
  -1   2  12       36.67       36.65      2.22 o 
   0   2  12       56.87       54.66      2.31 o 
   1   2  12        1.08        0.57      0.90 o 
   2   2  12        6.59        7.03      1.33 o 
  -2   3  12       21.11       22.04      1.96 o 
  -1   3  12       41.57       36.18      2.27 o 
   0   3  12        8.09        5.53      0.82 o 
   1   3  12       61.37       63.04      2.30 o 
   2   3  12       28.84       26.59      2.07 o 
   3   3  12       14.92       14.34      1.85 o 
  -3   4  12       34.64       35.41      3.89 o 
  -2   4  12       26.13       26.42      2.11 o 
  -1   4  12       19.83       20.23      1.45 o 
   0   4  12        4.83        1.78      1.20 o 
   1   4  12       38.65       38.23      2.08 o 
   2   4  12        0.72       -1.03      1.87 o 
   3   4  12       51.54       49.51      4.47 o 
   4   4  12        4.57        4.97      2.41 o 
  -4   5  12       17.38       21.30      3.18 o 
  -3   5  12        4.88        6.08      2.13 o 
  -2   5  12        4.80        3.82      1.93 o 
  -1   5  12       16.87       15.40      2.06 o 
   0   5  12        9.77        8.20      1.72 o 
   1   5  12       10.28       10.43      2.47 o 
   2   5  12       40.74       47.80      6.05 o 
   3   5  12        8.60       10.52      1.97 o 
   4   5  12        1.27       -1.66      2.30 o 
   5   5  12       23.00       25.28      3.56 o 
  -5   6  12        5.66        5.34      2.33 o 
  -4   6  12        0.79        1.62      2.07 o 
  -3   6  12       10.22       11.25      2.68 o 
  -2   6  12        1.42       -1.93      2.07 o 
  -1   6  12       15.63       16.98      3.42 o 
   0   6  12        1.21        2.50      1.71 o 
   1   6  12        1.92        2.00      1.91 o 
   2   6  12       42.94       50.08      5.81 o 
   3   6  12        1.01        0.28      2.34 o 
   4   6  12       11.45       12.80      2.09 o 
   5   6  12        0.57        1.24      1.60 o 
  -4   7  12        1.54        2.19      2.34 o 
  -3   7  12        1.33        3.53      2.51 o 
  -2   7  12       38.30       51.87      4.82 o 
  -1   7  12        2.36        2.58      1.56 o 
   0   7  12        0.22       -1.67      1.60 o 
   1   7  12       27.10       30.25      3.65 o 
   2   7  12        6.02       10.02      2.67 o 
   3   7  12        0.98        1.45      1.50 o 
   4   7  12        3.33        3.31      1.71 o 
  -2   8  12        7.44       11.16      3.16 o 
  -1   8  12        1.37        2.62      1.74 o 
   0   8  12        1.58        0.74      1.87 o 
   1   8  12        2.39        4.43      2.19 o 
   2   8  12        4.35        3.09      2.17 o 
   0   1  13       63.70       57.26      2.02 o 
   1   1  13       72.04       72.15      2.55 o 
  -1   2  13        5.96        6.25      1.43 o 
   0   2  13        0.70       -0.73      0.96 o 
   1   2  13        2.14        1.19      0.92 o 
   2   2  13       62.35       62.18      3.10 o 
  -2   3  13        4.65        4.67      1.33 o 
  -1   3  13       27.85       30.98      2.50 o 
   0   3  13       23.59       19.24      1.74 o 
   1   3  13        4.89        3.66      1.30 o 
   2   3  13        0.43        1.07      1.21 o 
   3   3  13       15.51       13.84      2.43 o 
  -3   4  13       23.39       26.72      2.28 o 
  -2   4  13        6.77        7.58      1.46 o 
  -1   4  13        1.72        0.55      1.85 o 
   0   4  13        0.54        0.57      1.58 o 
   1   4  13       17.67       18.93      1.62 o 
   2   4  13        6.77        7.27      1.54 o 
   3   4  13        2.33        3.86      2.81 o 
   4   4  13        2.14        4.92      2.44 o 
  -4   5  13       12.61       12.77      2.71 o 
  -3   5  13       24.90       25.44      3.52 o 
  -2   5  13        2.35        3.58      2.21 o 
  -1   5  13        3.58        4.13      2.21 o 
   0   5  13       23.09       22.32      2.17 o 
   1   5  13       19.46       20.80      1.77 o 
   2   5  13       12.81       12.46      1.93 o 
   3   5  13        4.23        1.85      4.45 o 
   4   5  13       25.38       25.51      3.61 o 
   5   5  13        1.32        0.60      2.09 o 
  -4   6  13        4.37        4.05      2.34 o 
  -3   6  13        1.79        1.32      2.03 o 
  -2   6  13        9.30        7.81      2.77 o 
  -1   6  13        7.56       10.77      2.72 o 
   0   6  13        7.26        9.34      2.74 o 
   1   6  13        1.68        4.18      2.28 o 
   2   6  13        1.84        0.44      1.66 o 
   3   6  13        3.54        2.71      1.56 o 
   4   6  13        8.03       10.67      2.53 o 
  -2   7  13        2.58        5.35      2.78 o 
  -1   7  13       15.66       23.57      3.53 o 
   0   7  13        5.41        6.92      2.28 o 
   1   7  13        7.98       11.28      2.94 o 
   2   7  13        8.74       14.79      3.21 o 
   0   1  14       45.08       39.43      2.08 o 
   1   1  14       23.31       22.20      1.70 o 
  -1   2  14        6.32        5.27      1.40 o 
   0   2  14        6.31        4.65      1.11 o 
   1   2  14       21.13       21.68      1.77 o 
   2   2  14       11.43       11.47      1.68 o 
  -2   3  14        0.63        0.23      1.18 o 
  -1   3  14        8.82        7.16      1.65 o 
   0   3  14        2.36        1.68      1.40 o 
   1   3  14        8.43        6.34      1.56 o 
   2   3  14        0.03       -0.39      1.44 o 
   3   3  14        2.26        1.13      1.40 o 
  -3   4  14        3.87        3.43      1.35 o 
  -2   4  14        5.23        2.86      2.01 o 
  -1   4  14        2.66        3.66      2.08 o 
   0   4  14        3.13        0.71      1.76 o 
   1   4  14        7.62        7.55      1.28 o 
   2   4  14        1.39       -0.29      1.41 o 
   3   4  14        0.21       -0.95      1.15 o 
   4   4  14        0.40        0.55      1.52 o 
  -4   5  14        7.22        8.06      2.91 o 
  -3   5  14        2.02        1.66      2.01 o 
  -2   5  14        4.62        5.13      2.26 o 
  -1   5  14       24.91       22.94      3.31 o 
   0   5  14        3.01        3.36      2.01 o 
   1   5  14        2.32        2.00      1.40 o 
   2   5  14        2.66        2.26      1.15 o 
   3   5  14        5.20        4.23      1.62 o 
   4   5  14        4.15        6.13      2.41 o 
  -2   6  14        5.66        7.47      2.72 o 
  -1   6  14        3.92        5.42      2.38 o 
   0   6  14        1.04       -1.16      2.04 o 
   1   6  14        1.76        2.52      1.44 o 
   2   6  14        0.17        1.23      3.60 o 
   0   1  15        7.07        7.08      1.23 o 
   1   1  15        4.46        3.73      1.52 o 
  -1   2  15        6.67       11.32      1.72 o 
   0   2  15        5.41        8.40      1.37 o 
   1   2  15        0.78        1.12      1.33 o 
   2   2  15        0.68        0.38      1.20 o 
  -2   3  15        0.09        0.11      1.23 o 
  -1   3  15        1.75        1.55      1.88 o 
   0   3  15        7.37        6.63      2.11 o 
   1   3  15        0.95        2.42      1.37 o 
   2   3  15        0.26        1.40      1.26 o 
   3   3  15        3.00        1.70      1.18 o 
  -3   4  15        4.10        3.38      2.09 o 
  -2   4  15        3.29        2.10      2.05 o 
  -1   4  15        7.37        7.73      2.30 o 
   0   4  15        2.79        1.85      1.71 o 
   1   4  15        4.01        5.47      1.58 o 
   2   4  15        1.59       -0.56      1.10 o 
   3   4  15        0.31       -0.24      1.29 o 
  -2   5  15        2.36        1.48      2.04 o 
  -1   5  15        4.71        6.08      2.42 o 
   0   5  15        1.87        0.30      1.96 o 
   1   5  15        4.01        4.18      2.05 o 
   2   5  15        2.95        1.99      1.09 o 
   0   0  16       47.43       57.68      4.68 o 
   0   1  16       24.11       26.06      1.93 o 
   1   1  16        3.57        3.48      1.41 o 
  -1   2  16        7.01        6.56      1.50 o 
   0   2  16        7.32        3.66      2.04 o 
   1   2  16        2.49        4.28      1.94 o 
   2   2  16        2.03        4.36      1.92 o 
  -2   3  16        3.82        2.45      2.07 o 
  -1   3  16        6.12        5.76      2.39 o 
   0   3  16        3.00        3.35      2.18 o 
   1   3  16        5.61        4.85      1.59 o 
   2   3  16        5.60        5.49      1.73 o 
                                                 
